# Supplementary material for: Exosomal miR-7-25207 Increases Subgroup J Avian Leukosis Virus Titers by Targeting the Akt-CyclinQ1 and PRC1-YAF2 Dual Pathways
Source: Microorganisms. 2024 Jul 22;12(7):1495. doi: 10.3390/microorganisms12071495 (PMC11279298; doi:10.3390/microorganisms12071495)
Supplement: Supplementary file 1 [file microorganisms-12-01495-s001.zip]

Archive with 2 entries (2 files):
- supplemental document S1.pdf
- Supplemental document S2.pdf
